# Supplementary material for: Bioactive Components, Untargeted Metabolomics and Bioinformatics of Chaenomeles speciosa Fruit on Uric Acid-Lowering Activity Assessment
Source: Foods. 2025 Dec 22;15(1):20. doi: 10.3390/foods15010020 (PMC12785527; doi:10.3390/foods15010020)
Supplement: Supplementary file 1 [file foods-15-00020-s001.zip]

Archive with 1 entries (1 files):
- foods-4017817-supplementary.pdf
